# Supplementary material for: Moving through Motherhood: Involving the Public in Research to Inform Physical Activity Promotion throughout Pregnancy and Beyond
Source: Int J Environ Res Public Health. 2021 Apr 23;18(9):4482. doi: 10.3390/ijerph18094482 (PMC8122923; doi:10.3390/ijerph18094482)
Supplement: Supplementary file 1 [file ijerph-18-04482-s001.zip]

Archive with 3 entries (3 files):
- Supplementary file S1 MTM Survey Final Version.pdf
- Supplementary file S2  Summary of qualitative data.pdf
- Supplementary file S3 example like me stories.pdf
